# Supplementary material for: Anti-Stemness and Anti-Proliferative Effects of Cadmium on Bovine Mammary Epithelial Cells
Source: Vet Sci. 2024 Dec 29;12(1):7. doi: 10.3390/vetsci12010007 (PMC11769218; doi:10.3390/vetsci12010007)
Supplement: Supplementary file 1 [file vetsci-12-00007-s001.zip]

Archive with 1 entries (1 files):
- vetsci-3369349-supplementary.pdf
